# Supplementary material for: The Significance and Process of Inflammation Involving Eicosapentaenoic and Docosahexaenoic Derivatives in Hashimoto’s Disease
Source: Nutrients. 2025 May 19;17(10):1715. doi: 10.3390/nu17101715 (PMC12113837; doi:10.3390/nu17101715)
Supplement: Supplementary file 1 [file nutrients-17-01715-s001.zip]

Archive with 1 entries (1 files):
- nutrients-3635766-supplementary.pdf
